# Supplementary material for: Transcatheter edge-to-edge repair with DragonFlyTM system and ‘stepless self-locking’ strategy in a patient with mixed mitral regurgitation: a case report
Source: Eur Heart J Case Rep. 2026 Jun 20;10(7):ytag435. doi: 10.1093/ehjcr/ytag435 (PMC13345365; doi:10.1093/ehjcr/ytag435)
Supplement: ytag435_Supplementary_Data [file ytag435_supplementary_data.zip]

Archive with 2 entries (2 files):
- S Figure 1.png
- Video 1.mp4
